# Supplementary material for: Weighted Single-Step Genome-Wide Association Study for Growth Traits in Chinese Simmental Beef Cattle
Source: Genes (Basel). 2020 Feb 11;11(2):189. doi: 10.3390/genes11020189 (PMC7074168; doi:10.3390/genes11020189)
Supplement: Supplementary file 1 [file genes-11-00189-s001.zip]

Archive with 1 entries (1 files):
- Supplemental file/Supplemental Table S1.docx
